# Supplementary material for: From fragmentation to resolution: high-fidelity genome assembly of Zancudomyces culisetae through comparative insights from PacBio, Nanopore, and Illumina sequencing
Source: G3 (Bethesda). 2025 Sep 1;15(11):jkaf204. doi: 10.1093/g3journal/jkaf204 (PMC12611240; doi:10.1093/g3journal/jkaf204)
Supplement: jkaf204_Supplementary_Data [file jkaf204_supplementary_data.zip › Supplemental_File_2_G3-2025-406119.xlsx]

## Sheet: Sheet1
Genome	Transcriptome
DI.1.cysteine.p2g	DI.11.glycine.p2g
DI.ali	DI.12.glycine.p2g
EhSEP2.1.cysteine.p2g	DI.13.glycine.p2g
EhSEP2.10.cysteine.p2g	DI.ali
EhSEP2.12.cysteine.p2g	EhSEP2.1.cysteine.p2g
EhSEP2.13.cysteine.p2g	EhSEP2.10.cysteine.p2g
EhSEP2.15.cysteine.p2g	EhSEP2.11.cysteine.p2g
EhSEP2.17.cysteine.p2g	EhSEP2.12.cysteine.p2g
EhSEP2.3.cysteine.p2g	EhSEP2.13.cysteine.p2g
EhSEP2.5.cysteine.p2g	EhSEP2.14.cysteine.p2g
EhSEP2.6.cysteine.p2g	EhSEP2.15.cysteine.p2g
EhSEP2.7.cysteine.p2g	EhSEP2.16.cysteine.p2g
EhSEP2.9.cysteine.p2g	EhSEP2.18.cysteine.p2g
EhSEP2.ali	EhSEP2.20.cysteine.p2g
GPx.1.cysteine.p2g	EhSEP2.22.cysteine.p2g
GPx.2.cysteine.p2g	EhSEP2.24.cysteine.p2g
GPx.3.cysteine.p2g	EhSEP2.27.cysteine.p2g
GPx.4.cysteine.p2g	EhSEP2.28.cysteine.p2g
GPx.ali	EhSEP2.29.cysteine.p2g
MsrA.2.cysteine.p2g	EhSEP2.3.cysteine.p2g
MsrA.4.cysteine.p2g	EhSEP2.30.cysteine.p2g
MsrA.ali	EhSEP2.4.cysteine.p2g
SPS.2.unaligned.p2g	EhSEP2.5.cysteine.p2g
SPS.ali	EhSEP2.6.cysteine.p2g
SecS.5.homologue.p2g	EhSEP2.7.cysteine.p2g
SecS.ali	EhSEP2.9.cysteine.p2g
SelH.1.selenocysteine.p2g	EhSEP2.ali
SelH.ali	GPx.1.cysteine.p2g
SelO.1.unaligned.p2g	GPx.10.unaligned.p2g
SelO.ali	GPx.11.unaligned.p2g
TR.4.unaligned.p2g	GPx.2.cysteine.p2g
TR.5.unaligned.p2g	GPx.3.cysteine.p2g
TR.ali	GPx.4.cysteine.p2g
Zancudomyces_culisetae_9014.assembly.masked.fa	GPx.5.cysteine.p2g
eEFsec.8.homologue.p2g	GPx.6.cysteine.p2g
eEFsec.ali	GPx.7.cysteine.p2g
pstk.8.homologue.p2g	GPx.8.cysteine.p2g
pstk.ali	GPx.9.cysteine.p2g
	GPx.ali
	MsrA.1.cysteine.p2g
	MsrA.ali
	SBP2.3.homologue.p2g
	SBP2.4.homologue.p2g
	SBP2.ali
	SPS.1.unaligned.p2g
	SPS.2.unaligned.p2g
	SPS.ali
	SecS.1.homologue.p2g
	SecS.10.homologue.p2g
	SecS.2.homologue.p2g
	SecS.3.homologue.p2g
	SecS.4.homologue.p2g
	SecS.5.homologue.p2g
	SecS.6.homologue.p2g
	SecS.7.homologue.p2g
	SecS.8.homologue.p2g
	SecS.9.homologue.p2g
	SecS.ali
	SelO.1.unaligned.p2g
	SelO.2.unaligned.p2g
	SelO.3.unaligned.p2g
	SelO.ali
	SelR.1.cysteine.p2g
	SelR.2.cysteine.p2g
	SelR.3.cysteine.p2g
	SelR.4.cysteine.p2g
	SelR.5.cysteine.p2g
	SelR.6.cysteine.p2g
	SelR.7.cysteine.p2g
	SelR.8.cysteine.p2g
	SelR.ali
	SelW.1.unaligned.p2g
	SelW.ali
	TR.3.unaligned.p2g
	TR.4.unaligned.p2g
	TR.5.unaligned.p2g
	TR.ali
	eEFsec.1.homologue.p2g
	eEFsec.10.homologue.p2g
	eEFsec.2.homologue.p2g
	eEFsec.3.homologue.p2g
	eEFsec.4.homologue.p2g
	eEFsec.5.homologue.p2g
	eEFsec.6.homologue.p2g
	eEFsec.7.homologue.p2g
	eEFsec.8.homologue.p2g
	eEFsec.81.homologue.p2g
	eEFsec.ali
	pstk.3.homologue.p2g
	pstk.34.homologue.p2g
	pstk.35.homologue.p2g
	pstk.4.homologue.p2g
	pstk.ali
